# Supplementary material for: Effects of Aspergillus oryzae-derived rice-koji protein on the sake metabolome
Source: Appl Environ Microbiol. 2026 Feb 19;92(3):e01955-25. doi: 10.1128/aem.01955-25 (PMC12997762; doi:10.1128/aem.01955-25)
Supplement: Table S5 — Summary of metabolome analytical results for sake produced using Δrkp strains. [file aem.01955-25-s0006.xlsx]

## Sheet: Table S5
Table S5. Summary of metabolome analytical results for sake produced using Δrkp strains
Spot No.	2	41	52	62	65	66	77	88	93	95	97	100	110	116	117	126	133	134	137	149	152	155	162	167	169	173	177	178	179	183	190	193	204	207	216	246	247	248	264	267	272	275	276	283	288	296	299	300	301
Predicted compound								Pyroglutamic acid						Putrescine_f/Agmatine_f	L-Aspartic acid_f						L-Aspartic acid_f/Asparagine_f											Nicotinic acid		Ala-Val/Leu-Gly/Gly-Ile
Retention time (min)	9.4015	3.62885	8.83513	1.2321	3.535	2.10978	7.32323	3.63635	3.52758	8.96262	1.06702	3.99637	9.82535	1.06702	1.2321	7.30822	9.82535	3.7039	2.10978	16.6706	1.2321	3.535	0.995767	2.49232	16.2993	2.8787	6.83943	2.16983	5.98423	17.8558	5.99925	2.49232	8.11457	7.78457	7.53332	8.27588	7.34575	8.48595	7.30822	5.71427	0.995767	3.49007	7.79952	2.17733	2.15482	9.43902	8.71132	5.72177	3.7039
m/z	178.088	130.187	146.119	116.16	148.098	174.244	811.601	130.049	148.242	57.0355	97.0835	162.059	374.226	72.082	74.0254	973.712	160.135	258.3	174.087	102.384	116.038	102.055	239.969	256.085	74.1626	131.171	113.025	146.261	289.153	102.384	158.232	124.041	302.407	189.125	649.219	314.211	418.195	59.0509	127.175	331.414	328.899	218.113	144.105	319.162	146.12	376.221	261.18	331.196	258.118
Control	1	1	1	1	1	1	1	1	1	1	1	1	1	1	1	1	1	1	1	1	1	1	1	1	1	1	1	1	1	1	1	1	1	1	1	1	1	1	1	1	1	1	1	1	1	1	1	1	1
Δrkp002	1.00088	0.890811	0.939269	1.28876	0.720985	0.393837	8.07059	0.952066	0.66502	0.488198	0.485324	1.56082	0.693556	0.380294	1.2898	6.66471	0.710971	0.952451	0.471959	0.962211	1.31699	0.527554	0.583092	0.262636	0.960876	0.421355	0.349015	2.1453	0.570041	0.938247	1.145	0.598558	0.677139	0.490794	7.75574	0.845084	0.618677	0.606058	1.57871	0.47431	0.656509	0.545353	0.236351	0.294201	2.22703	0.575679	0.638977	0.361474	0.835126
Δrkp005	0.654554	0.913523	0.860826	1.24544	0.802275	0.872408	2.26658	0.872384	0.840175	0.716691	0.459473	1.36235	0.695625	0.278273	1.14396	2.33096	0.665837	0.802587	0.818829	1.1011	1.18304	0.802535	0.983978	1.59034	1.09358	0.851827	0.9088	1.5753	0.748867	1.00636	0.920471	1.32142	1.08623	0.769041	2.03479	1.22478	0.713678	0.635753	1.60092	0.702282	1.00454	0.736799	0.795972	0.344801	1.55366	1.63742	0.806455	0.649617	0.837331
Δrkp007	0.944452	1.0612	1.0743	0.957905	0.993489	1.14003	0.673899	1.10283	1.03406	1.14613	0.6236	0.904047	1.17564	0.66917	0.948089	0.709707	1.1443	1.03024	1.1107	1.08551	0.96969	1.01479	1.07068	0.761254	1.10724	1.10982	1.15068	0.939909	1.07291	1.08412	1.09644	0.759731	0.936298	1.05565	0.775424	0.860836	1.01593	1.19154	0.89266	0.956492	1.0636	1.17562	1.05236	1.20975	0.912709	0.848335	1.09419	0.968639	1.00193
Δrkp009	0.699791	0.927247	0.918704	1.04011	0.993862	1.86949	1.4032	0.913406	1.02247	0.852172	0.663054	1.07289	1.00816	0.634802	0.992919	1.41583	0.958309	0.812888	1.79912	1.0408	0.985798	0.924297	0.822093	1.34249	1.04858	0.866022	0.886228	1.01927	0.942968	1.04287	0.727607	1.20962	1.22709	0.855878	1.31532	0.992527	0.907968	0.916901	1.14223	0.986633	0.877822	0.958668	0.78356	1.12133	1.00795	1.1516	0.963365	0.989749	0.819075
Δrkp016	0.964967	1.06366	1.02843	0.963357	1.02529	0.93189	0.741736	1.12036	1.03391	1.23935	0.612539	0.881279	1.21069	0.642093	0.931461	0.723292	1.18389	1.02173	0.952071	1.06299	0.930377	1.03012	1.07912	0.696904	1.09443	1.14594	1.16677	0.946422	1.06654	1.09932	1.11299	0.734893	0.904462	1.03374	0.819901	0.863603	1.00689	1.2183	0.92259	0.988196	1.08729	1.1774	1.03158	1.24182	0.918941	0.823786	1.09595	0.976989	1.01174
Δrkp017	0.82396	0.932321	0.767069	1.25562	0.845167	1.16085	1.07398	0.944765	0.833426	0.840444	0.670956	1.05578	0.542093	0.663024	1.26834	1.06897	0.639925	0.834531	1.11194	0.988488	1.26929	0.936573	1.04743	1.31112	0.977839	0.909002	0.967661	1.10203	0.707549	1.0024	0.877669	1.24981	1.00028	0.955666	1.0041	1.11236	0.737915	0.716989	1.03443	0.77478	1.01125	0.880105	0.888436	0.426266	1.15319	1.16397	0.936481	0.741346	0.872694
Δrkp019	0.686115	0.869348	0.751961	1.361	0.705272	1.39776	2.70958	0.826973	0.753302	0.640062	0.447151	1.53024	0.56205	0.24386	1.29932	2.67522	0.538249	0.733093	1.24703	1.1039	1.34893	0.735938	0.85825	2.28981	1.10508	0.833644	0.82904	1.85509	0.633549	1.06893	0.873727	1.83011	1.47857	0.658089	2.43291	1.34233	0.672249	0.465449	1.66592	0.61459	0.895199	0.653941	0.659583	0.227624	1.83387	1.78091	0.695295	0.556903	0.768602
Δrkp021	0.709847	0.923121	0.957397	0.94807	1.0001	1.7301	1.33923	0.895027	0.998937	0.820824	0.78226	0.985644	1.07476	0.731887	0.943913	1.31181	1.00615	0.907777	1.62264	1.04747	0.925886	0.920505	0.797046	1.19071	1.08122	0.856314	0.845632	0.992537	1.01844	1.06641	0.777631	1.12172	1.34346	0.826606	1.26258	1.16497	1.03568	0.882135	1.11333	1.10908	0.836136	0.943509	0.772364	1.24853	0.96366	1.21849	0.944525	1.11448	0.933939
Δrkp022	0.712874	0.936546	0.923408	1.0955	0.867911	1.38649	1.13896	0.962041	0.91308	0.857449	0.564011	1.03313	0.800288	0.557947	1.09337	1.10894	0.841979	0.903162	1.29244	1.02016	1.10107	0.897452	1.01591	1.13362	1.03016	0.948273	0.908006	1.09756	0.91302	1.03737	0.910766	1.05702	0.976898	0.953145	1.0859	1.07461	0.814725	0.786876	1.0484	0.905165	0.983875	0.930529	0.871627	0.732291	1.10356	1.1562	0.983069	0.901565	0.917215
Δrkp024	0.930918	0.862427	0.812938	1.56274	0.643302	1.32093	3.18048	0.788612	0.704033	0.456468	0.534683	1.62887	0.502301	0.270372	1.44733	3.07116	0.472497	0.748541	1.19453	1.13102	1.49188	0.68304	0.792375	2.42848	1.10224	0.749778	0.645089	2.21693	0.557168	1.12929	0.920019	2.24328	1.3926	0.501036	2.90549	1.40729	0.797864	0.362768	1.65703	0.640476	0.831345	0.645474	0.532422	0.181714	2.29628	1.78361	0.624989	0.5612	0.819591
Δrkp025	1.10766	1.06408	1.02792	0.948015	1.02409	1.11766	0.671299	1.11802	1.02954	1.23232	0.577102	0.862427	1.14767	0.656356	0.947435	0.66929	1.15168	1.05597	1.03165	1.05184	0.947187	1.02965	1.10843	0.704329	1.05607	1.13988	1.24626	0.943478	1.10008	1.1082	1.15656	0.714667	0.878701	1.06589	0.736046	0.840279	1.11063	1.26176	0.964571	0.958762	1.12892	1.21132	1.09622	1.22556	0.931491	0.832928	1.11614	0.947128	1.03482
Δrkp027	0.84372	1.00364	0.899536	1.08182	0.905352	1.70581	0.72996	1.04785	0.914296	1.11887	0.461471	0.953422	0.914606	0.442786	1.07677	0.730751	0.946736	0.852114	1.6228	1.02518	1.07689	0.923101	1.07085	0.909149	1.06869	1.04465	1.07419	1.10525	1.02649	1.05648	0.971175	0.829878	0.95848	1.02443	0.832133	0.952448	0.995695	0.951765	0.971547	0.836792	1.05552	1.09353	0.956851	0.936969	1.12907	1.06309	1.10271	0.817927	0.843071
Δrkp031	0.709978	0.964646	0.906021	1.11888	0.907196	1.09297	1.06631	0.972945	0.913143	0.848919	0.859746	1.0403	0.83858	0.826366	1.08724	1.03082	0.873518	0.925298	1.03236	0.993763	1.07932	0.913423	0.995366	1.13211	1.00714	0.931821	0.938286	1.03893	0.948117	1.00636	0.900365	1.06025	1.11638	0.957898	1.00124	1.07054	0.908883	0.809604	1.01017	0.937514	0.930869	0.93147	0.911054	0.892155	1.04925	1.14808	0.978876	0.97099	0.953525
Δrkp032	0.803183	0.931072	0.877941	1.08318	0.846074	1.16713	1.01286	0.954889	0.908411	0.857102	0.644759	1.09406	0.740494	0.635469	1.09285	0.97165	0.815692	0.932843	1.10037	0.98204	1.10981	0.911783	0.989456	1.29035	1.02743	0.947863	0.886524	1.1088	0.919699	0.987777	0.8996	1.19497	1.18879	0.976872	0.976266	1.12074	0.886354	0.758031	1.04048	0.912749	0.967971	0.915049	0.92324	0.697061	1.18376	1.19939	0.953627	0.913977	0.965879
Δrkp033	0.779306	0.912358	0.813178	1.23158	0.837793	0.930072	1.13743	0.920714	0.874457	0.840854	0.739448	1.07119	0.559408	0.751258	1.23013	1.1075	0.662707	0.837811	0.913643	0.980694	1.25125	0.90121	0.947047	1.32831	0.967499	0.921416	0.960184	1.1051	0.750902	0.997172	0.881887	1.23288	1.07513	0.957794	1.06512	1.12255	0.793373	0.703568	1.14164	0.809643	0.948325	0.859628	0.886465	0.44754	1.16406	1.15627	0.938433	0.789346	0.903924
Δrkp040	0.689905	0.932507	0.90879	0.985218	0.998747	1.28771	1.38415	0.879336	0.97741	0.86274	0.894592	1.073	1.01107	0.818079	0.969211	1.35849	0.947098	0.947823	1.22346	1.0877	0.946799	0.954568	0.799032	1.11211	1.08764	0.86922	0.880134	1.08186	0.944531	1.10794	0.774092	1.14293	1.17782	0.849095	1.30058	1.12777	0.978809	0.891101	1.18517	1.05326	0.830791	0.90337	0.841815	1.12605	1.03954	1.12059	0.916499	1.0865	0.979144
Δrkp043	0.75081	0.938778	0.936277	1.10237	0.922911	0.828718	1.15383	0.950215	0.919959	0.919679	0.883392	1.01469	0.841735	0.879407	1.03993	1.16515	0.889658	1.02003	0.851226	1.02751	1.06419	0.975581	0.950611	1.10956	1.01392	0.992897	0.971602	1.08773	0.912647	1.02513	0.979523	1.09641	0.963399	0.964239	1.11065	1.04151	0.920691	0.890616	1.10654	1.01041	0.929762	0.918819	0.943085	0.870544	1.09273	1.14376	0.958707	1.00682	1.03984
Δrkp045	0.750668	0.866979	0.796753	1.26219	0.805636	1.22648	2.16172	0.846874	0.824402	0.760858	0.641254	1.30463	0.555548	0.498051	1.22955	2.12189	0.601142	0.799482	1.17338	1.05858	1.23838	0.822042	0.93069	1.69277	1.05049	0.79934	0.889834	1.446	0.647604	1.08267	0.825687	1.44974	1.24648	0.755513	1.93419	1.20279	0.683895	0.605618	1.55499	0.775661	0.931966	0.748367	0.734992	0.302012	1.41564	1.46001	0.795048	0.739301	0.851513
Δrkp046	0.769291	0.946787	0.916566	0.952537	1.07294	1.37615	1.42337	0.911989	1.06974	0.921158	1.0253	1.03421	1.12514	1.02304	0.957923	1.39973	1.06008	0.971746	1.26874	1.09701	0.93034	1.02123	0.764594	1.14183	1.04924	0.916382	0.898334	0.967804	0.959956	1.13468	0.788055	1.1234	1.21869	0.843629	1.32492	1.08273	0.961159	1.03198	1.16886	1.11925	0.799295	0.978726	0.837124	1.33049	0.911265	1.0472	0.955046	1.14727	0.98242
Δrkp047	0.74594	0.955845	0.958558	1.06819	0.923498	2.28319	1.05662	0.983442	0.945924	0.888438	0.541048	0.986123	0.898763	0.543439	1.06096	1.01673	0.952373	0.861871	2.232	1.00646	1.05423	0.92148	1.00198	1.0905	1.02043	0.978927	0.930753	1.11037	1.01461	1.02882	1.02319	1.09214	1.06142	0.965019	1.00555	1.08103	1.00867	0.857896	1.02317	0.932059	1.01211	0.971077	0.954552	0.829847	1.16389	1.10775	1.02633	0.931957	0.889444
Δrkp059	0.979054	0.967624	0.944341	1.02596	1.12389	1.40696	1.3695	0.933096	1.05659	0.977377	0.931386	1.05612	1.15056	0.884132	0.996523	1.41185	1.08743	1.02132	1.31982	1.1435	0.973751	1.0138	0.811729	0.978946	1.12168	0.945757	0.92124	1.01899	0.96944	1.10324	0.822012	1.01431	1.19232	0.805726	1.32731	1.0792	1.00939	1.13763	1.18939	1.11138	0.834598	0.976295	0.838701	1.29612	0.950404	1.08878	0.921478	1.13437	1.02918
Δrkp060	0.171012	0.730339	1.14252	1.7046	0.625857	1.31939	3.27889	0.58988	0.694002	0.499996	0.815247	2.03195	0.243586	0.0549394	1.29373	4.22498	0.186922	0.335117	1.26086	1.66756	1.38351	0.734417	1.07442	3.14379	1.65177	0.602354	0.817931	1.59572	0.750356	1.83002	1.70725	2.71004	0.707794	0.387744	4.15641	0.717652	0.473416	0.163986	0.839429	0.588026	1.12117	0.394503	0.888086	0.45655	1.21387	2.06578	0.381048	0.440981	0.331222
Δrkp062	0.673005	0.892737	0.888601	1.22159	0.861571	0.833245	1.16632	0.929679	0.873771	0.732768	0.92459	1.11562	0.638642	0.916799	1.19344	1.13726	0.700066	0.847669	0.846134	1.01829	1.19235	0.939101	0.959111	1.50104	1.00008	0.942057	0.909417	1.13134	0.82066	1.04309	0.879176	1.35809	1.02373	0.992394	1.10086	1.08233	0.807827	0.748526	1.06484	0.816725	0.938145	0.920468	0.931151	0.500475	1.20276	1.11462	0.927881	0.813666	0.861115
Δrkp064	0.840359	0.86197	0.741908	1.26984	0.88336	2.58203	2.49995	0.778504	0.892089	0.664992	0.60136	1.38776	0.714269	0.37525	1.18674	2.41753	0.650406	0.799571	2.53599	1.17974	1.17264	0.821626	0.859402	2.71014	1.15115	0.778727	0.830779	1.41522	0.751444	1.16731	0.629763	2.07799	1.41856	0.710482	2.23988	1.25413	0.860209	0.637041	1.59255	0.801806	0.860297	0.774229	0.797028	0.465369	1.35595	1.42056	0.74401	0.740246	0.871609
Δrkp066	0.764828	0.98491	0.888939	1.00576	1.03122	2.70901	1.31135	0.933789	1.03425	0.842081	0.837486	1.03175	1.04609	0.788274	0.980008	1.36466	0.966572	0.900646	2.58658	1.0929	0.963447	0.953909	0.797303	1.20613	1.10966	0.899603	0.858522	0.95149	0.951941	1.08853	0.797812	1.17917	1.27306	0.82596	1.27683	1.1001	0.966588	1.03619	1.07687	1.04533	0.853138	0.934275	0.841737	1.20397	0.930358	1.17973	0.91678	1.0607	0.926215
Δrkp067	0.715696	0.98408	0.968424	1.06124	0.905827	2.20948	1.01231	0.984991	0.925883	0.927672	0.620038	0.978185	0.961185	0.561557	1.07643	0.969443	0.974707	0.884057	2.07354	1.0441	1.07671	0.915121	1.06471	1.1062	1.06606	1.00566	0.996913	1.10513	0.996952	1.06816	1.00114	1.12766	1.09438	0.986639	1.00091	1.04301	0.955644	0.907202	0.980064	0.937867	1.02202	0.98344	1.0031	0.866984	1.14248	1.09425	1.03234	0.912474	0.867368
Δrkp068	0.711984	0.948697	0.853733	1.14072	0.876994	2.61567	1.25628	0.937739	0.902642	0.831109	0.857069	1.1268	0.685158	0.865721	1.15984	1.25186	0.739305	0.881549	2.62958	1.02314	1.17327	0.911876	0.963115	1.33684	1.01507	0.931042	0.932441	1.09405	0.805737	1.05707	0.906126	1.22557	1.13237	0.958459	1.18542	1.10919	0.785411	0.78864	1.08786	0.856731	0.933033	0.878359	0.934833	0.559702	1.14424	1.19763	0.905617	0.814833	0.88159
Δrkp076	0.741417	0.952599	0.884372	1.07772	0.986588	2.26108	1.48203	0.872009	1.00085	0.843696	0.6032	1.087	0.99094	0.543593	1.00919	1.57126	0.90282	0.811467	2.12842	1.11723	0.984563	0.960474	0.788067	1.42834	1.0899	0.863784	0.852067	1.06302	0.901146	1.07242	0.705228	1.33037	1.32362	0.818852	1.39427	1.16938	0.97392	0.898267	1.2119	1.01645	0.762691	0.881078	0.803807	1.05078	1.03874	1.25157	0.891877	0.985879	0.832357
Δrkp079	0.698118	0.92957	0.91254	1.04872	0.969531	2.47479	1.39326	0.873012	0.983496	0.875246	0.617715	1.12005	0.944746	0.540615	1.02611	1.4832	0.882132	0.832506	2.34304	1.06819	1.01324	0.918823	0.806421	1.49528	1.05546	0.897436	0.869295	1.18702	0.904536	1.11203	0.784983	1.35496	1.45394	0.855876	1.32855	1.18002	0.980247	0.871273	1.1615	0.9763	0.822051	0.874425	0.873188	0.90162	1.1625	1.24208	0.887418	0.937574	0.837746
Δrkp081	0.770266	0.928882	0.847476	1.18576	0.853874	1.02018	1.0097	0.951756	0.896004	0.879899	0.667525	1.07941	0.623381	0.715227	1.16377	0.967709	0.727412	0.892581	0.975097	0.984629	1.17373	0.89797	1.02177	1.23852	1.00984	0.941462	0.964904	1.11217	0.822444	1.0507	0.904459	1.17143	1.11355	0.978916	0.956733	1.09829	0.843888	0.777719	1.00495	0.859352	1.01067	0.889726	0.937834	0.547785	1.17312	1.13864	0.942278	0.818387	0.924238
Δrkp082	0.695912	0.870103	0.796325	1.30896	0.854826	5.42319	2.32486	0.764936	0.870115	0.694054	0.563841	1.24749	0.673203	0.343651	1.17602	2.57069	0.588686	0.779201	6.20975	1.20324	1.18212	0.855802	0.855525	2.36843	1.24949	0.784747	0.80457	1.26119	0.66149	1.14438	0.562484	1.87935	1.64429	0.735315	2.15014	1.24349	0.873713	0.583883	1.62111	0.837815	0.8797	0.701706	0.875828	0.380542	1.21922	1.81896	0.710122	0.772595	0.841541
Δrkp085	0.82183	0.945931	0.967321	0.983142	1.08229	1.52999	1.40105	0.907772	1.05714	0.966738	0.920577	1.06161	1.14365	0.898014	0.983159	1.4561	1.07494	0.946159	1.48147	1.09319	0.956898	1.02578	0.737683	1.18753	1.11013	0.909417	0.873948	0.983198	0.95341	1.14427	0.777647	1.12536	1.20585	0.850129	1.35404	1.07837	0.950834	1.06187	1.18551	1.06488	0.773131	0.989669	0.830926	1.28128	0.934612	1.01033	0.946972	1.07453	0.926056
Δrkp088	0.795184	0.927258	0.840252	1.19656	0.790693	1.27309	0.99676	0.945439	0.842685	0.837944	0.60825	1.16383	0.617422	0.605697	1.17352	0.93174	0.699003	0.854367	1.17028	1.01978	1.19593	0.905098	0.965798	1.56303	1.02389	0.919494	0.914549	1.07492	0.789201	1.04824	0.822021	1.37829	1.08228	0.965627	0.978247	1.1106	0.792111	0.724838	0.992383	0.841711	0.949057	0.867412	0.89562	0.532896	1.15755	1.15404	0.930289	0.811955	0.885236
Δrkp089	0.666337	0.85037	0.831491	1.26521	0.740972	0.929173	2.15251	0.821734	0.765774	0.682124	0.615913	1.43441	0.574872	0.517294	1.19029	2.15784	0.607357	0.80473	0.900037	1.04827	1.22762	0.777796	0.866014	2.11548	1.02875	0.791115	0.840877	1.37976	0.674373	1.06092	0.797526	1.73692	1.42059	0.737349	1.94563	1.28442	0.755319	0.549126	1.52113	0.815199	0.850416	0.707935	0.725924	0.32666	1.37464	1.55334	0.788269	0.776643	0.861692
Δrkp092	0.645089	0.916441	0.842773	1.09929	0.953422	1.89918	1.40959	0.878659	0.951694	0.85539	0.76117	1.16104	0.834388	0.722524	1.0701	1.32325	0.816279	0.80251	1.78191	1.05782	1.05851	0.957252	0.805524	1.38853	1.07872	0.831549	0.89152	1.04114	0.856291	1.07242	0.721407	1.29644	1.24621	0.898547	1.30283	1.16422	0.896196	0.846604	1.12794	0.911696	0.848489	0.896289	0.880904	0.811353	1.06621	1.13364	0.880049	0.892813	0.816363
Δrkp106	0.363036	0.65575	0.728695	1.99715	0.721293	4.10303	2.06201	0.531867	0.740276	0.400345	0.709538	2.62076	0.305155	0.110409	1.71471	3.01907	0.2157	0.637599	3.64121	1.52374	1.87906	0.845359	0.828236	7.77215	1.46676	0.644247	0.605361	1.28198	1.01326	1.46656	1.19041	6.24826	1.16677	0.513619	2.84497	0.816054	0.477424	0.15061	0.662357	0.685897	0.89488	0.398851	0.981153	0.286097	1.04735	1.33586	0.395518	0.568222	0.620962
Δrkp107	0.768369	0.946222	0.915351	1.04254	1.02512	2.69998	1.47658	0.886386	1.01447	0.806015	0.777638	1.04943	1.03741	0.758715	1.01695	1.52659	0.97045	0.898722	2.57086	1.11254	1.01099	0.95502	0.736341	1.18041	1.07775	0.913115	0.879349	1.03744	0.896691	1.15988	0.746774	1.19225	1.1858	0.831148	1.3895	1.09321	0.966965	0.977794	1.15408	0.974311	0.805137	0.911432	0.785251	1.06953	0.996453	1.04559	0.889293	0.983373	0.889988
Δrkp112	0.724504	0.782319	0.661525	1.36822	0.767928	1.85202	2.53547	0.699094	0.845417	0.543651	0.56354	1.43538	0.450544	0.347861	1.35905	2.68311	0.461278	0.621545	1.7016	1.11886	1.35379	0.79294	0.859065	3.03904	1.1217	0.661746	0.732259	1.2632	0.500019	1.13363	0.509501	2.29183	1.38029	0.670123	2.30385	1.32538	0.787158	0.44675	1.72834	0.647982	0.881053	0.659776	0.727191	0.190679	1.16849	1.46618	0.681134	0.587763	0.68989
Δrkp117	0.628931	0.916258	0.860069	1.16759	0.805379	0.991081	0.976645	0.926689	0.797923	0.776047	0.769912	1.14763	0.621188	0.752709	1.18109	0.952944	0.725193	0.898837	1.00177	0.96746	1.1786	0.899953	0.951204	1.60723	0.996559	0.892875	0.870697	1.08802	0.838322	0.991028	0.794588	1.40854	1.2372	0.983506	0.943809	1.13051	0.825763	0.706522	0.970801	0.851164	0.929921	0.896993	0.881135	0.567045	1.12215	1.12497	0.936476	0.833328	0.896691
Δrkp120	0.595035	0.902622	0.781121	1.22013	0.880462	2.31602	1.5058	0.840718	0.913134	0.775853	0.633765	1.18701	0.7299	0.502587	1.13404	1.52166	0.726795	0.764953	2.23236	1.12769	1.1386	0.852507	0.753552	1.67559	1.13007	0.796668	0.832157	1.03977	0.808215	1.12103	0.645204	1.46626	1.32389	0.848846	1.36106	1.22877	0.875612	0.720953	1.19577	0.86685	0.797466	0.835175	0.799698	0.747613	1.00375	1.24579	0.836488	0.848786	0.767988
Δrkp125	0.649675	0.910893	0.881207	1.09127	0.997305	2.21758	1.74154	0.837633	0.992333	0.868176	0.779401	1.14407	0.888901	0.639207	1.04763	1.80501	0.840015	0.849995	1.99943	1.13733	1.02982	0.921641	0.796412	1.51951	1.1775	0.909449	0.862322	1.09263	0.936996	1.14432	0.71418	1.4	1.38926	0.842195	1.62888	1.21104	0.981102	0.84528	1.40228	0.949074	0.820009	0.896718	0.88096	0.817548	1.06368	1.2931	0.862879	0.938022	0.888638
Δrkp132	0.757767	0.944904	0.925136	1.01997	0.948925	0.924834	1.00808	0.979715	0.938073	0.884979	1.06284	1.03471	0.838447	1.12457	1.03516	0.983375	0.918859	0.936179	0.843336	0.995334	1.03144	0.966037	0.983467	1.11103	1.00201	0.976651	0.967917	0.972393	0.97	1.03528	0.995862	1.08929	0.921431	1.02916	0.98356	0.977868	0.926121	0.955733	1.05604	0.941782	1.00961	0.987658	1.04406	0.855083	1.00972	0.953264	1.00397	0.950105	0.962132
Δrkp135	0.783011	0.925568	0.888467	1.12044	0.907326	0.797299	1.28297	0.948795	0.922362	0.911962	1.055	1.0767	0.792389	1.04003	1.12015	1.24924	0.838027	0.93399	0.833373	1.04531	1.09443	0.930664	0.973144	1.37092	0.997446	0.988885	0.972648	1.07223	0.861047	1.07387	0.966791	1.27581	1.13169	0.96204	1.20938	1.05176	0.85449	0.873872	1.13055	0.919542	0.982565	0.903542	0.981881	0.715	1.09938	1.10668	0.930501	0.92592	0.964232
Δrkp142	0.621701	0.912678	0.802921	1.09205	0.912292	2.27845	1.38671	0.878582	0.924528	0.800963	0.622909	1.1802	0.743681	0.572395	1.10195	1.38051	0.767233	0.755484	2.14268	1.06315	1.09303	0.937335	0.818633	1.5504	1.07988	0.825223	0.884579	1.07147	0.815828	1.05199	0.675499	1.3508	1.25969	0.893985	1.27409	1.16021	0.896955	0.763486	1.08673	0.861816	0.869026	0.882017	0.839152	0.714201	1.04192	1.15069	0.87416	0.831737	0.747204
Δrkp144	0.69986	0.93467	0.926538	1.06586	0.900171	0.866386	0.941145	0.955072	0.906957	0.91842	0.992866	1.04121	0.845051	1.02311	1.09796	0.915809	0.895005	0.986378	0.81561	1.03856	1.08504	0.953826	0.97569	1.17361	1.02941	0.982567	0.944224	1.02775	0.919749	1.05142	0.969847	1.16691	1.13283	1.0076	0.894823	1.10142	0.965693	0.821453	0.946311	0.967915	0.964008	0.949747	1.03108	0.889048	1.09498	1.10948	0.974937	0.973588	1.02446
Δrkp148	0.711077	0.962469	0.94865	1.01321	0.935993	0.79505	1.01263	0.976501	0.93586	0.937493	1.11062	1.0315	0.902634	1.1281	1.00495	0.917597	0.94126	1.00658	0.795958	1.04313	1.01075	0.971478	1.00239	1.10297	1.06251	0.973008	0.932184	1.00556	0.970023	1.0721	1.00484	1.08675	0.957252	1.01755	0.953955	1.00449	0.942255	0.934957	0.99387	0.980493	0.994045	0.9859	1.03615	0.957343	1.03671	0.981221	1.00084	0.994276	1.02633
Δrkp149	0.932763	1.01644	1.00513	0.96321	1.01588	0.667778	0.973519	1.03215	1.03634	1.10638	1.51841	0.972426	1.11551	1.54005	0.929788	0.984271	1.10828	1.09899	0.722302	1.07446	0.926941	1.03431	1.00002	0.825017	1.10351	1.11334	0.999207	0.900934	1.06841	1.11247	1.1085	0.887496	0.949551	1.04486	0.974767	0.927871	1.01895	1.1772	1.07022	1.11843	1.01757	1.05662	1.14578	1.34107	0.876296	0.889353	1.02876	1.13817	1.09971
Δrkp151	0.805599	1.01606	0.969134	0.990314	0.992391	0.622803	0.910612	1.03228	0.979416	1.04229	1.7427	1.06802	1.04665	1.72977	0.963906	0.909965	1.05869	1.05502	0.644952	1.04881	0.956285	0.994008	0.961224	1.01338	1.05031	1.05932	0.962484	0.961724	1.02703	1.04434	1.0316	1.00523	0.952863	1.02104	0.945111	0.964972	1.00357	1.1236	1.04177	1.06421	0.984154	1.0217	1.0786	1.2054	0.975191	0.906997	1.00075	1.08594	1.05857
Δrkp152	0.637352	0.906107	0.84109	0.995748	0.97463	1.79272	1.29604	0.874866	0.951884	0.886815	0.748514	1.12131	0.950004	0.698383	0.993031	1.35891	0.929207	0.890296	1.69034	1.09477	0.968856	0.93612	0.779048	1.38743	1.10907	0.860889	0.853962	1.03867	1.05238	1.17279	0.721361	1.27896	1.22006	0.884998	1.25949	1.12976	1.01709	0.903611	1.11344	0.983871	0.81067	0.918148	0.85838	1.08	1.03022	1.07829	0.905296	0.990316	0.897763
Δrkp153	0.768373	0.970474	0.997952	1.01992	0.959403	0.803839	1.0098	1.00713	0.944614	0.984618	1.07885	1.03513	0.938016	1.11495	0.989006	0.97978	0.974863	1.03471	0.807335	1.04946	0.992007	1.0255	0.963004	1.07826	1.05953	1.02164	0.976775	1.01354	1.0019	1.04892	0.99744	1.06379	0.938704	1.02281	0.983058	0.974805	0.937186	1.01844	1.06178	1.00062	0.964284	0.996841	1.04056	1.05854	1.00938	0.995836	1.01575	1.02324	1.01971
Δrkp161	0.913552	0.988854	1.02745	0.942935	1.0044	0.836296	1.09798	1.0198	0.985901	1.00863	1.01032	1.02753	1.12414	1.01477	0.901268	1.10978	1.11249	1.10409	0.804331	1.06467	0.918855	1.0059	0.977966	0.913606	1.06261	1.09274	0.949871	1.04722	1.06719	1.09489	1.07199	0.982304	0.989142	0.987881	1.09612	0.995709	0.972945	1.07625	1.0877	1.13975	0.999329	1.00441	1.06954	1.2966	1.03241	1.04582	1.00859	1.1722	1.13118
Δrkp162	0.716324	0.758357	0.551093	1.58444	0.683523	5.59709	2.85391	0.658381	0.707544	0.499389	0.515148	1.62564	0.376437	0.239653	1.48745	2.92607	0.354393	0.562833	6.35652	1.18118	1.49039	0.734808	0.907513	4.50516	1.15839	0.614742	0.612083	1.20987	0.414416	1.22125	0.418523	3.28335	1.3493	0.591919	2.66794	1.50412	0.809167	0.369443	1.71938	0.597454	0.901259	0.620072	0.657262	0.136125	1.08646	1.73862	0.621971	0.515494	0.680784
Δrkp164	0.587833	0.880443	0.767875	1.13641	0.858626	1.97641	1.29794	0.869002	0.852387	0.789007	0.566913	1.16033	0.647682	0.5203	1.15412	1.32935	0.674686	0.734088	1.95093	1.06029	1.15157	0.893713	0.874591	1.65377	1.01552	0.809395	0.864215	1.05945	0.77997	1.03189	0.673016	1.40834	1.4154	0.890102	1.21866	1.19663	0.879298	0.677051	1.07485	0.846096	0.919756	0.855796	0.843923	0.614889	1.08381	1.26497	0.853105	0.818814	0.769023
Δrkp165	0.61404	0.894904	0.81702	1.11372	0.907338	1.81747	1.39257	0.858049	0.921524	0.86467	0.647401	1.19955	0.718647	0.608518	1.10713	1.38112	0.730853	0.808703	1.70136	1.07814	1.09492	0.902525	0.851173	1.63123	1.10305	0.837621	0.882769	1.06648	0.819922	1.07877	0.683993	1.43053	1.24735	0.884528	1.29351	1.19777	0.927879	0.762709	1.15749	0.892378	0.873344	0.853997	0.866729	0.687434	1.0724	1.17326	0.843274	0.864539	0.835995
Δrkp167	0.861137	0.981269	0.92488	0.993751	0.948463	0.937564	0.923284	1.01766	0.95136	0.991677	0.955804	0.98402	0.916008	0.985271	0.991993	0.887119	0.959527	0.991345	0.910922	1.03968	0.99644	0.971494	1.01466	0.97988	1.08513	1.04913	0.989166	0.977796	0.99903	1.03822	1.06305	1.05804	0.920602	1.01865	0.907785	0.99834	1.01214	1.01868	1.03659	1.02253	0.969831	1.00326	1.01113	1.10533	0.986203	0.965624	1.03134	1.04047	1.03947
Δrkp168	0.798025	0.989859	1.05312	0.980821	0.894319	1.09087	1.1362	1.01556	0.900294	0.907663	1.01847	1.09747	1.01087	1.00493	0.952473	1.1097	1.00631	1.14116	1.0549	1.04754	0.954961	0.949186	1.00727	1.25534	1.04044	1.11991	0.918269	1.06801	1.12059	1.04434	1.0221	1.27217	0.962291	1.05027	1.06597	1.0072	0.90973	0.968291	1.03429	1.04601	0.958686	1.05072	1.04133	1.03327	1.10317	0.97584	1.0061	1.04892	1.18832
Δrkp171	0.595893	0.883466	0.79926	1.21636	0.822537	2.30725	1.53254	0.812618	0.867409	0.764495	0.604958	1.23032	0.700953	0.466997	1.17265	1.65099	0.701081	0.797141	2.08979	1.10378	1.16674	0.866363	0.801858	2.02682	1.16226	0.81435	0.863481	1.03837	0.759226	1.09339	0.566465	1.63655	1.43286	0.841776	1.4535	1.26875	0.785901	0.596706	1.25915	0.90082	0.821413	0.830856	0.831036	0.699919	1.07203	1.44697	0.857112	0.863278	0.813616
Δrkp175	0.281142	0.707084	1.22125	1.76619	0.315134	2.19539	2.95027	0.606348	0.391544	0.325978	0.626488	1.83692	0.503873	0.157563	1.53575	3.65336	0.320981	0.529216	1.97474	1.40412	1.70405	0.488903	0.876168	1.91478	1.3147	0.607759	0.43929	1.51178	0.649319	1.3266	0.845728	2.25835	1.36288	0.302853	3.51376	1.10711	1.90838	0.0989134	0.633738	0.801214	0.934507	0.424639	0.553139	0.753789	1.26529	2.5409	0.411916	0.687049	0.552601
Δrkp177	0.924063	0.998225	1.0287	1.0256	0.953441	0.94831	1.18347	0.9945	0.964697	0.893851	0.868842	0.966256	1.1034	0.857082	1.00921	1.14445	1.07304	1.09803	0.942046	1.06328	1.00992	0.938305	0.937027	1.00701	1.08316	1.05061	0.927835	1.07158	1.05944	1.11838	1.02261	1.00203	1.13483	1.00076	1.07983	1.05918	0.956028	1.01514	1.07935	1.11062	0.922877	0.966981	1.06571	1.22615	1.07789	1.06966	0.979629	1.13555	1.12605
Δrkp178	0.817425	0.926893	0.890834	1.10935	0.834465	1.16806	1.44619	0.947228	0.871687	0.779606	0.514206	1.14386	0.739897	0.46403	1.10763	1.3962	0.810378	0.890617	1.07046	1.00738	1.12315	0.871171	0.951195	1.43127	1.04737	0.957204	0.951101	1.20685	0.915308	1.0084	0.906634	1.28487	1.03521	0.899958	1.28892	1.03314	0.846282	0.748036	1.27415	0.911663	0.976791	0.912614	0.837655	0.654206	1.21214	1.1917	1.00814	0.899661	0.910644
Δrkp184	0.596663	0.920042	0.840757	1.13163	0.888877	2.20926	1.20133	0.906696	0.905519	0.790249	0.590613	1.16435	0.734848	0.559398	1.10429	1.19358	0.760886	0.777538	2.13482	1.03593	1.10139	0.94984	0.869753	1.70389	1.05128	0.858306	0.886982	1.05317	0.864234	1.03989	0.743277	1.44132	1.14848	0.935129	1.10481	1.08568	0.849281	0.797593	1.05183	0.827971	0.902855	0.931247	0.830738	0.647515	1.08109	1.06255	0.897716	0.804569	0.764928
Δrkp185	0.70642	0.922835	0.886451	1.07889	0.890182	0.768232	0.990289	0.951451	0.927656	0.839193	0.917493	1.05283	0.779405	0.969662	1.09636	0.933279	0.852422	0.991253	0.772148	0.986983	1.10313	0.971313	1.0034	1.20889	1.0161	0.955147	0.94636	1.07811	0.906511	0.987068	0.904722	1.14436	1.05626	1.00322	0.949306	1.04474	0.864997	0.830898	1.03767	0.89326	1.00451	0.963743	0.988494	0.749461	1.10577	1.05787	0.979938	0.925038	0.999255
Δrkp188	0.802236	0.875699	0.85202	1.41025	0.730525	1.54427	2.15804	0.849883	0.75105	0.620659	0.59221	1.30078	0.59424	0.478122	1.34507	2.14285	0.604336	0.758521	1.44097	1.0866	1.37082	0.759545	0.81435	1.54054	1.07995	0.817511	0.764575	1.88975	0.651443	1.07737	0.932668	1.6049	1.25124	0.694878	2.02567	1.27364	0.874693	0.550582	1.37183	0.706123	0.847596	0.735233	0.671172	0.330954	2.04357	1.37488	0.732446	0.667217	0.807708
Δrkp194	1.29875	1.00957	1.04823	0.998916	1.03549	1.43472	1.27297	1.0271	1.04367	1.0956	0.866985	0.995307	1.11712	0.881362	0.987091	1.19764	1.11188	1.08562	1.34482	1.09746	1.00432	0.97137	1.05472	1.00716	1.12034	1.10533	1.09187	1.08401	1.03207	1.10205	1.1705	0.997456	1.03273	0.973482	1.18453	0.985957	0.935455	1.25806	1.17654	1.0486	1.09566	1.01792	1.06249	1.07926	1.09791	0.995705	0.999398	1.05641	1.11913
Δrkp195	0.799494	0.957661	0.921368	1.04614	0.940117	0.755515	0.901826	0.992586	0.936796	0.993585	1.11816	0.977675	0.852716	1.13338	1.03694	0.924513	0.924957	1.01744	0.737262	1.00518	1.04534	1.00697	1.06081	0.960703	1.0108	1.04313	1.03515	1.00307	0.961807	1.02622	0.989522	0.970822	0.955027	1.03448	0.915977	0.973853	0.926347	0.95368	1.05074	0.927118	1.0562	1.0245	1.05401	0.838565	1.04425	0.913543	0.996026	0.953717	1.04468
Δrkp212	0.552166	0.917261	0.822902	1.06698	0.92782	1.71065	1.30366	0.869437	0.945134	0.855592	0.746697	1.23182	0.784645	0.708277	1.08957	1.34587	0.78188	0.814873	1.67666	1.05184	1.0761	0.965753	0.851031	1.54262	1.07584	0.878387	0.874298	1.09632	0.867967	1.09062	0.748628	1.42715	1.18038	0.908025	1.20239	1.13635	0.878341	0.811747	1.10897	0.901398	0.875533	0.886679	0.869644	0.740534	1.10658	1.10117	0.863647	0.874242	0.830348
Δrkp223	0.573187	0.921822	0.849261	1.078	0.987212	1.89299	1.34782	0.885429	0.998957	0.841119	0.771335	1.10479	0.862111	0.743603	1.03871	1.38105	0.861288	0.858394	1.69526	1.08143	1.03692	0.969416	0.804278	1.29108	1.08838	0.874701	0.860178	1.05926	0.873754	1.10024	0.761304	1.25595	1.2376	0.871445	1.27988	1.15426	0.920913	0.870177	1.16409	0.911318	0.874063	0.910216	0.814497	0.846368	1.05257	1.07029	0.873155	0.918073	0.849795
Δrkp224	0.810082	0.964737	0.93918	1.07883	0.889366	0.73722	0.886945	0.980477	0.90543	1.02308	1.3892	1.05924	0.922337	1.3812	1.02386	0.865964	0.965296	1.00872	0.705823	1.01374	1.04074	0.938024	0.988947	1.14063	1.02819	1.01502	0.896419	0.963536	1.00268	1.02659	0.891569	1.06656	1.06818	1.01365	0.906347	1.0257	0.979207	0.969448	1.03852	0.993242	0.952821	1.02677	1.02713	1.00306	0.990986	0.91689	0.963792	1.0037	1.02027
Δrkp231	0.595611	0.933769	0.819909	1.07699	0.8751	1.81855	1.01382	0.930289	0.905594	0.896926	0.619229	1.18296	0.735586	0.616265	1.0877	0.986901	0.79381	0.79326	1.74133	1.01963	1.08431	0.980044	0.935081	1.53111	1.00762	0.839895	0.920194	1.10088	0.878444	1.02486	0.768232	1.337	1.1104	0.964107	0.974249	1.0693	0.889103	0.819574	0.962373	0.858538	0.928529	0.927068	0.822385	0.693646	1.12273	1.01757	0.937333	0.819841	0.789611
Δrkp237	0.80954	0.963374	0.937765	1.11332	0.922469	1.02402	1.06893	0.989949	0.947319	0.99283	1.13659	1.02702	0.92499	1.12699	1.04419	1.05856	0.970929	0.979339	0.975339	1.03815	1.04375	0.938794	0.992384	0.963776	1.02529	1.0435	0.948552	1.02454	0.961163	1.0424	0.951952	0.946646	1.06413	0.993622	1.02509	1.00143	0.963774	0.952344	1.123	1.0195	1.0239	0.986877	1.03784	0.947375	1.05295	0.966347	0.96355	1.01494	1.01613
Δrkp247	0.8796	0.986955	0.990126	0.974089	0.966876	1.0745	1.00957	1.03171	0.982366	0.993364	0.898032	0.950735	0.987271	0.873854	0.965819	0.939521	1.02303	1.01487	1.02768	1.01736	0.964092	0.925841	1.02469	0.824184	0.992329	1.03988	0.988255	1.00604	1.08592	1.03844	1.04081	0.851024	0.964572	1.01827	0.97937	0.99322	0.968552	1.02776	1.07303	1.05309	1.03204	1.02382	1.0296	1.0965	1.0214	0.984702	1.02048	1.05497	1.04426
Δrkp249	0.70765	0.931582	0.878015	1.07244	0.903809	0.563119	0.90592	0.966353	0.925189	0.911949	1.42124	1.03201	0.829969	1.44296	1.03955	0.88104	0.90594	1.01573	0.656188	1.02578	1.06039	0.98241	0.998753	0.955229	1.04855	0.984284	0.96614	1.01337	0.951645	1.07114	0.892389	0.915601	0.995752	0.96303	0.900902	0.996782	0.987035	0.818703	1.09325	0.985401	0.983211	0.983378	0.892605	0.906161	1.01227	0.926048	0.997433	0.993703	1.02845
Δrkp250	0.659043	0.951632	0.862218	1.11056	0.922721	0.658402	0.922952	0.973414	0.948686	0.915222	1.33437	1.04161	0.770167	1.33831	1.05974	0.864674	0.863629	0.996368	0.696811	0.986519	1.07768	1.00059	0.996873	1.00169	1.03348	0.949724	0.961863	1.05845	0.94801	1.02624	0.880413	0.941389	1.00223	0.975202	0.918462	0.997078	0.964761	0.795867	1.09307	0.952977	1.00594	0.996793	0.973033	0.788371	1.04884	0.928738	1.00868	0.951125	1.01861
Δrkp256	0.764737	0.956602	0.946153	1.02342	0.976954	0.65946	1.019	0.990593	0.970382	0.985144	1.39518	1.0161	0.948658	1.3931	1.0117	1.04141	0.994615	1.05005	0.689427	1.03514	1.01588	1.00189	0.987611	0.934652	1.009	0.962674	0.983615	1.02889	0.997797	1.04918	0.933889	0.930288	1.03404	0.958337	1.00092	1.02488	1.03261	0.907053	1.11138	1.03733	1.0458	1.00463	0.939127	1.02697	1.05842	0.961705	0.988093	1.05809	1.08473
Δrkp272	0.611652	0.927778	0.804367	1.13777	0.900079	1.38995	1.30222	0.900485	0.93246	0.867801	0.620772	1.16869	0.761662	0.617909	1.0729	1.30676	0.770983	0.885059	1.28836	1.05838	1.07867	0.923204	0.907055	1.5992	1.09439	0.887883	0.91307	1.13484	0.826063	1.07319	0.782351	1.43174	1.18216	0.916632	1.2294	1.10172	0.872242	0.778592	1.13774	0.898513	0.929666	0.899712	0.85673	0.687409	1.17549	1.10143	0.895791	0.85897	0.890709
Δrkp273	0.628526	0.905236	0.804308	1.16808	0.906197	2.52748	1.56081	0.875982	0.932414	0.848618	0.525755	1.20893	0.717263	0.430564	1.14291	1.57134	0.731796	0.738782	2.46851	1.11169	1.13336	0.892274	0.869418	1.76471	1.08623	0.815391	0.877411	1.17181	0.744887	1.07322	0.722437	1.54973	1.4302	0.844152	1.42733	1.23723	0.870344	0.722791	1.18921	0.859434	0.871142	0.827074	0.816445	0.621222	1.19134	1.40052	0.851761	0.838801	0.765405
Δrkp274	0.63871	0.96476	0.85249	1.05513	0.898397	1.49955	0.938189	0.955164	0.930882	0.96526	0.730292	1.07799	0.876454	0.716901	1.01873	0.926307	0.885451	0.88731	1.45298	1.0557	1.0164	0.945062	0.889192	1.33457	1.06538	0.907781	0.927867	1.07386	0.917684	1.10363	0.798075	1.17667	0.987263	0.963619	0.956582	1.02516	0.926693	0.893573	0.952933	0.949323	0.921802	0.972586	0.914139	0.985438	1.05789	0.990098	0.98556	0.942244	0.885606
Δrkp282	0.701089	0.961945	0.880498	1.03682	0.944069	0.783177	0.984387	0.979042	0.936096	0.955606	1.30056	1.01598	0.864412	1.31264	1.02085	0.915498	0.9248	1.00116	0.767106	1.04675	1.0235	0.996652	0.972993	0.948499	1.03993	0.979547	0.933732	1.01064	0.997295	1.06504	0.94145	0.917018	0.967033	0.981396	0.941613	0.997537	1.01834	0.905542	1.0469	1.01847	0.984833	0.992918	0.974102	0.991041	1.03095	0.94951	1.0006	1.01323	1.03516
Δrkp288	0.682091	0.921399	0.805955	1.13453	0.909487	1.33128	1.14925	0.897673	0.909758	0.871388	0.713298	1.18912	0.6928	0.687445	1.12426	1.10886	0.734577	0.869774	1.30239	1.04225	1.11514	0.988465	0.897678	1.59024	1.02471	0.86814	0.911815	1.17088	0.800771	1.0227	0.780932	1.38841	1.20232	0.925432	1.07619	1.15706	0.906683	0.806749	1.01681	0.869496	0.94667	0.882201	0.883585	0.638801	1.20486	1.17823	0.883081	0.866208	0.90424
Δrkp316	0.820484	0.992755	0.9154	0.994607	0.960382	0.990251	0.759865	1.03208	0.956315	0.991903	1.03613	0.954706	0.856233	1.08249	0.999843	0.70264	0.95055	0.988271	0.896846	1.01944	1.01422	1.06744	1.05197	0.81052	1.04094	1.01284	0.999499	0.958705	1.00909	1.06545	0.97587	0.835192	0.904355	1.00666	0.779132	0.953196	1.03577	0.963724	0.9399	0.94937	1.03943	1.05896	0.951502	0.968981	1.00349	0.845752	1.04498	0.958427	1.00385
Δrkp317	0.725363	0.941748	0.84624	1.085	0.926351	0.836151	0.874526	0.988851	0.923648	0.948026	1.16761	0.992405	0.729988	1.16849	1.09736	0.867398	0.833574	0.951116	0.827402	1.0379	1.09578	0.987526	1.02191	0.997382	0.986089	0.958037	1.00356	1.00147	0.887913	0.998566	0.91924	0.966318	0.899251	0.994059	0.843642	0.988444	0.955766	0.845081	0.989102	0.900778	0.991664	1.00517	0.970026	0.77511	1.0272	0.904944	1.0123	0.897157	0.977423
Δrkp318	0.594919	0.930013	0.852946	1.05114	0.969964	1.30317	1.05914	0.909584	0.972845	0.93765	0.853024	1.13143	0.841577	0.857008	1.05065	1.01989	0.857646	0.905883	1.25829	1.05957	1.03172	1.01328	0.866227	1.37899	1.05253	0.873555	0.878091	1.08514	0.92586	1.07327	0.824635	1.26087	1.04763	0.952246	1.02277	1.11016	0.937285	0.925745	0.982491	0.966076	0.886569	0.924187	0.949029	0.919022	1.10286	1.02445	0.928743	0.945876	0.902533
Δrkp328	0.603833	0.951903	0.853753	1.02994	0.925472	1.21878	0.853613	0.942142	0.929516	0.943079	0.827723	1.15134	0.788904	0.858244	1.06308	0.847222	0.83084	0.897664	1.19179	1.03754	1.0514	1.00335	0.936795	1.4634	0.977861	0.880443	0.937226	1.08502	0.929654	1.00352	0.79708	1.27089	0.982704	0.991129	0.882602	1.01983	0.944534	0.909756	0.887547	0.903803	0.950793	0.965662	0.905107	0.831156	1.09235	0.945441	0.968096	0.900052	0.869967
Δrkp346	0.844397	0.992189	0.90175	1.02279	1.00662	0.715899	0.944709	0.998037	0.988261	0.976341	1.39225	0.983766	0.931561	1.3664	0.989332	0.93122	0.992486	1.0678	0.749884	1.03285	1.00946	1.02226	0.959263	0.845836	0.980541	1.00246	1.03019	1.02324	0.999122	1.05044	1.02004	0.845021	0.951811	1.00853	0.949449	0.984814	1.01717	1.0014	1.01245	1.0319	1.02093	1.02753	1.04299	1.06926	1.02107	0.881845	0.993498	1.04068	1.08908
Values shown represent mean relative values calculated from independently obtained disruptant strains and are expressed relative to the control strain. Measures of variance are not shown.
[truncated: 1,374 more columns]
